# Supplementary material for: Riding the Pandemic Waves—Lessons to Be Learned from the COVID-19 Crisis Management in Romania
Source: Trop Med Infect Dis. 2022 Jun 29;7(7):122. doi: 10.3390/tropicalmed7070122 (PMC9316926; doi:10.3390/tropicalmed7070122)
Supplement: Supplementary file 1 [file tropicalmed-07-00122-s001.zip]

Archive with 1 entries (1 files):
- tropicalmed-1769513-supplementary.pdf
